# Supplementary material for: Transcriptomic signatures of classical monocytes reveal pro-inflammatory modules and heterogeneity in polyarticular juvenile idiopathic arthritis
Source: Front Immunol. 2024 May 21;15:1400036. doi: 10.3389/fimmu.2024.1400036 (PMC11148224; doi:10.3389/fimmu.2024.1400036)
Supplement: Supplementary file 2 [file DataSheet_2.csv]

Gene.stable.ID	log2FoldChange	lfcSE	padj
RND3	5.0931456866524	1.8159874835449	0.0353971504180536
HES1	5.07585276514708	0.600285558589032	3.53117010822865e-13
CSF3	5.03575094371843	1.1793066029117	0.000998456218220606
S100A16	4.47904978620005	1.39341631689467	0.0149110799900926
RASD2	4.32292963739837	0.955679102239905	0.000493473110036865
GDF15	4.17377626839606	0.889178318550897	0.000275483090470699
PITX1	4.04804288651483	1.28465940776329	0.0169087645693875
CCL7	3.91127661974527	1.27198773933739	0.0200803285884647
GJB2	3.5776281695287	0.839854942072403	0.00101018055462913
LY6K	3.53247053974214	1.0966236777397	0.0147217881429183
TFPI2	3.50280887210889	1.31423456406869	0.0467403609044076
RRAD	3.26946417184196	0.608718924540517	3.0200445399414e-05
CCL2	3.2223854959171	0.472880126918846	6.02671133960738e-08
TWIST1	3.12787740274611	0.914563595893731	0.00930068037597267
UCHL1	3.10971582011647	0.882524881992255	0.00719676414758364
HSPB6	3.10924873685152	1.13849637235575	0.0409602065913224
CREB3L1	3.01365583381691	0.937017217580872	0.0148719487686764
C15orf48	2.98616339889439	0.552543418152726	2.75975291293655e-05
EDNRB	2.93263409951287	0.916316092943639	0.0153643822072482
GPRC5A	2.86882036659209	0.972157422372197	0.025880682741135
DIRAS3	2.85567961761742	1.00521418394443	0.0324866904740351
NEU4	2.79193659458287	0.506452291762701	2.37151932417211e-05
VGF	2.74566371969302	0.950856875208652	0.0294301742225796
PHLDA1	2.74305098689149	0.519179894760481	4.13910296325796e-05
LOXL1	2.72953093285139	0.803607573907706	0.00984917123575963
FGF9	2.72597406046564	0.679342213801253	0.00198027411868247
MFAP4	2.68728250250684	0.8560450058609	0.017339594339523
DNAJC6	2.58554925304711	0.715290451503392	0.00575402535942269
COL10A1	2.58019691761683	0.899757113248646	0.0305955998461472
MAFA	2.52447409416768	0.620192143598363	0.00170137359866582
SNAI1	2.51768247130551	0.669989009615843	0.00395374907697623
MET	2.49695688426076	0.813419284529426	0.0202910272578449
STEAP1B	2.49104574374625	0.812311214307498	0.0203879173393552
DACT1	2.48548456423011	0.824097331891342	0.0226586525419045
EGR4	2.45587645091744	0.817003890667009	0.0230681742559872
NCBP2L	2.43423423570726	0.907331660143959	0.0449423874476949
NIPAL4	2.42856504682533	0.736506092899787	0.0123004439870738
HAS1	2.42230022553886	0.875982351645103	0.0385176224279223
TM4SF1	2.4103684346455	0.871947595568544	0.0385315364963339
GPR42	2.39979467602922	0.668576830590299	0.00611561199935821
S100A2	2.39819500709385	0.644955841650035	0.00443826520402804
SLC7A11	2.3843740265107	0.467908463924865	7.75641922643391e-05
ADRA2A	2.34588250833238	0.701378795106688	0.0109713247190401
NRIP3	2.33191767925404	0.537561893707945	0.000839941534404136
PTGES	2.32938667544513	0.650480483864512	0.00624286262519636
HEY1	2.32484710853863	0.683908223868002	0.0097836348219805
IRAK2	2.29262006837668	0.447791728892252	7.21013161238495e-05
MAP1B	2.2635065229638	0.767129528501771	0.025883375708672
C11orf96	2.2392296591282	0.437009351631863	7.18622221385461e-05
ARC	2.21735698682573	0.635334833326249	0.00783008301455629
FOSL1	2.17653244458644	0.630799970066235	0.00853313773253419
PLAAT1	2.17059117533142	0.668279411708337	0.0138534726413236
MYO1B	2.16596762135763	0.609719536400747	0.00668533723005888
ARG2	2.14452229496964	0.624342679895162	0.00890167938355834
PTPRN	2.13711323069721	0.682098822446803	0.017587355555029
NMNAT2	2.12413510835316	0.650375252526415	0.0132149056016729
OR2B6	2.11384931133028	0.777310425357082	0.0418380521600068
ACVR1C	2.10351702884492	0.682999172433876	0.0198785923164144
MAFF	2.10072103274674	0.38704708257379	2.7089013692279e-05
ATF3	2.09189565221394	0.513692677539733	0.00169907785545143
RNF152	2.08744352536773	0.755403138779886	0.0386017244477513
OSM	2.0724388356562	0.569743798268259	0.00549402017256813
HSPA1B	2.03736256163845	0.411608293337601	0.000122863433975086
CXCL1	2.03681965550283	0.507157222278101	0.00196652966417278
ADPRHL1	2.03045200236784	0.566897651770358	0.00624286262519636
CTH	2.02770432276742	0.608015067721147	0.0112094789334005
DYRK3	2.01587897136248	0.526473122744607	0.0032694484485172
IL6	2.01085782177697	0.646750912947166	0.0185741466602564
PHLDA2	2.00420527029193	0.46594862701845	0.000935693811419992
BAMBI	2.00274127463487	0.665622691036501	0.0229650011809182
HBA1	2.00238805246443	0.555218968128668	0.00588048969521071
COL6A3	1.99896620372083	0.689551607126777	0.0287692320049499
HCAR2	1.99755243654739	0.394230898457987	8.16905069725311e-05
ASTL	1.99376531403035	0.559930457178158	0.00655635956458932
PLAU	1.98472868615032	0.464590471774731	0.000998456218220606
NT5E	1.98213761693888	0.722477258606048	0.0399115044947524
IRX3	1.97471307523123	0.647077640382784	0.0210215357151688
RASGEF1B	1.96366210217071	0.414927467667075	0.000259849740972397
EGR3	1.94545265802678	0.333146772902151	7.40125882061828e-06
UTS2	1.93655970652407	0.701086728548732	0.0387085121811059
CXCL8	1.9351722519344	0.383161948177107	8.45934857064556e-05
DDR2	1.92856287769504	0.638020920423123	0.0223678469122416
SDC2	1.92737751447199	0.492676527031473	0.00261250853038073
ANKRD31	1.92587236323763	0.700343644910648	0.0395110455538367
PDGFRA	1.92176444348782	0.551285987294492	0.00784333653840199
CXCL2	1.91681724530241	0.542396097357556	0.00702407003819951
MTRNR2L5	1.91603754235293	0.613634376753668	0.0180377692047725
MAPK10	1.91441361865902	0.642272029303112	0.0243142356033162
CCND1	1.91407975364834	0.600808638822127	0.0157592864490273
OLR1	1.91022292403654	0.658830221293422	0.0287692320049499
TNFAIP6	1.90343948361806	0.421209882021155	0.000500721754570764
GPR84	1.90058136803428	0.385850714247817	0.000130522837585148
IGFBP6	1.88567759449585	0.668273245890246	0.033919379043251
SPOCD1	1.86887637975264	0.583050119251836	0.0152530417126537
THEM5	1.86819124167738	0.706932739561613	0.0489834905939759
CCL3L3	1.85455596422092	0.452487025462883	0.00157047841074359
EREG	1.85085748190771	0.512352138288803	0.0057807184447217
NKX3-1	1.85056852107599	0.473693505948967	0.00264750030187624
LRRC32	1.85009563692691	0.547559801016759	0.010163635894847
CCN3	1.84887897341918	0.431664603398394	0.00097216105173045
NOS1AP	1.84691821642249	0.638608681238317	0.0292103103962025
SSTR2	1.84547332482516	0.598679951856438	0.0197496052457676
SDC4	1.84226210059463	0.408962608594595	0.000512833149722327
TMEM52B	1.83804806738815	0.604747220746465	0.0215612673333199
LAMB3	1.83422821423339	0.56166518018403	0.0132155106179143
FAM20A	1.8234245181346	0.536299812943219	0.00978251456578491
DUSP4	1.81791667604073	0.596353514402214	0.0211348390106337
RGMB	1.8143331950423	0.619970324441495	0.0271919711422631
MAP2	1.8068279239065	0.518123904461816	0.00784333653840199
KCNK7	1.80050532282569	0.569016715948843	0.016392855545696
DDIT3	1.7902600076188	0.329566547082987	2.7089013692279e-05
G0S2	1.78731769727587	0.445950585407947	0.00200008290115182
PLOD2	1.78623068109622	0.580233060719739	0.01993297996159
NAB2	1.78503726823431	0.529618476092267	0.0103083058382929
HCAR3	1.77559982514225	0.355880741511649	0.00010286592675472
EMP1	1.77177015892047	0.448793106432449	0.00232940954584439
HBEGF	1.76968487321304	0.479567466752736	0.00480355103315581
CDKN1A	1.76960359017213	0.321020297919241	2.37151932417211e-05
FN1	1.76813438726148	0.66521205446353	0.0473590843175823
CFAP161	1.76660028281126	0.64001535616792	0.0388218861780897
EGF	1.76468832338257	0.509400808700243	0.00829648036274994
ID3	1.76030341330336	0.499752406069284	0.00722274751421305
TMEM158	1.75867851350877	0.455241386942391	0.00300629352654301
TNFRSF12A	1.75002822685415	0.597272283044475	0.0269703001207047
PCYT1B	1.74999472944096	0.586689124911654	0.0242251785372966
GCOM1	1.74125807693651	0.458396974532606	0.00350727659935645
RGS1	1.74072040625975	0.573743460283657	0.0217325052089448
PPIF	1.73973979084155	0.398505836041052	0.000759003811534555
OSR2	1.73947299318388	0.637883823974621	0.0412300282281377
CLGN	1.73220307913602	0.643134964205222	0.044089111939058
PXDC1	1.72268078436179	0.493551641246726	0.00783008301455629
EGR2	1.71809396913826	0.342167543221783	9.20790055445972e-05
MAFB	1.70941089630132	0.299555702688878	1.33490760205221e-05
IFI6	1.70819875454299	0.566450420338746	0.0226586525419045
PFKFB3	1.70638114338894	0.427090600546614	0.00205608235947237
RGCC	1.70578456248265	0.507527989363035	0.0105623002315923
EDN1	1.69996065959818	0.434954061602656	0.00264079823736047
OSBP2	1.69344761349895	0.572536011128622	0.0254510241918959
MN1	1.69222043070026	0.613372971269948	0.0388714246449161
H3C10	1.68057080413735	0.462600254099495	0.00554111542877496
GLIS3	1.67683586040764	0.520502762754581	0.0147217881429183
POLR3G	1.65887060786776	0.434544731175193	0.00333810415096295
BEX3	1.65476992588686	0.458936401398652	0.00589034119744876
IL1B	1.64841703111867	0.548734920096517	0.023154655545441
NCKAP1	1.64445650957418	0.42282821201879	0.00278393603692304
PIM3	1.63875981371948	0.323240621019001	8.16905069725311e-05
ICOS	1.63598342457779	0.589801555688254	0.0378982226024271
PTX3	1.62674570089547	0.448569669068009	0.00561495371642003
SPARC	1.61570281980976	0.50756039986491	0.0157925317797793
MAPK6	1.61383105765673	0.2637114104954	1.70535793683512e-06
CSF1	1.61218760826093	0.351199627363546	0.000392298454127145
PF4	1.60863222435144	0.591332186440914	0.0418041244818318
ZC3H12A	1.60427859301884	0.376874371520187	0.00101018055462913
RGS16	1.60158222497411	0.558094025348531	0.0304630202433132
SMIM5	1.59785959248999	0.461341399440121	0.00830900747714346
DCBLD2	1.59245863188397	0.525511303521696	0.0219649753725713
KREMEN1	1.58835204012028	0.434750309968539	0.0052871283531477
GPR183	1.57961486062529	0.377747738163464	0.00126611602396607
BHLHE40	1.57694023694149	0.3223904818429	0.000148227352263479
SERPINB2	1.57582150776065	0.380205541285655	0.00140681540402007
CD83	1.57568475835159	0.427977357337525	0.00490721831475937
LRG1	1.56136876660979	0.234452949544204	1.16509171601631e-07
PPBP	1.55993378177382	0.547783873913821	0.0320183105001023
GNG11	1.5523607344302	0.527238019505532	0.026247272057728
ZNF367	1.55104325823202	0.426921148648269	0.00554111542877496
ID1	1.54971418659025	0.525659278335415	0.0260588720518926
BEND2	1.54862528737779	0.524806750934158	0.025880682741135
CDCP1	1.54443989292257	0.398544680073145	0.00291080995464863
KCND3	1.54420785992901	0.537526476599236	0.030274573984824
MYZAP	1.5435784966556	0.526073875913068	0.02678243608267
RBPMS2	1.53604287732808	0.528105746376008	0.0283242633916022
TMEM119	1.52631130587554	0.473275251994618	0.014580912511085
DUSP8	1.52508190915823	0.373223470436543	0.00163863297618051
TDRP	1.50888071083272	0.532283058319836	0.0328980557966267
JAM3	1.50860578298999	0.514877253289726	0.0269703001207047
CD69	1.5082669828787	0.442015636184167	0.00947745907023922
TCEAL9	1.5079738359471	0.45310265261673	0.0114298413562657
THBS1	1.50273857539034	0.444284214924306	0.0100985210103581
CXCL5	1.50211341828716	0.50435954853568	0.0244591765074002
TMEM176A	1.5004401262372	0.515821034807452	0.0283242633916022
ICAM1	1.49916960586283	0.295033005798254	8.16905069725311e-05
LZTS3	1.49663627016389	0.469407545088039	0.0157325871236442
TUBB2A	1.49028274164851	0.359869492581806	0.00141912672248518
GNG8	1.4895371671285	0.493960985124112	0.0226586525419045
SLC22A17	1.48783641087043	0.492212447251741	0.0223678469122416
H2AC6	1.485461758873	0.454070454719218	0.0130370033470038
MCF2L	1.48527638224047	0.538576645863159	0.0389558975538652
BEX1	1.48415495008818	0.559470363453344	0.0478532274907778
CA13	1.47029077537655	0.423194992729628	0.00812629353296429
GP9	1.46531089885283	0.521364263675676	0.0348489597159313
CTTN	1.4641880025345	0.51289387440916	0.0315513347110616
MTRNR2L10	1.46277216715292	0.545568196306561	0.0451440042590273
H2BC12	1.46250158207737	0.483897638293363	0.0223797148507701
WHRN	1.46214560613132	0.529864093851905	0.0388364163973317
XK	1.45441013034106	0.48336523839	0.0229650011809182
IFI44L	1.44901257655309	0.462766254904998	0.017687894480907
MSC	1.44571330734972	0.489541509269153	0.0257528498341238
STXBP1	1.43806916092269	0.509076184266065	0.0336634488211766
TFPI	1.4377940379804	0.490582906408116	0.0269703001207047
GAS2L3	1.43658314548376	0.340609583762105	0.00115962597049738
IGFBP4	1.43614391177511	0.454555331465777	0.0165503781284257
SLC2A3	1.43186785799978	0.271629171767946	4.30921045208272e-05
GP1BA	1.43115911198885	0.516939606908615	0.038298724811492
HBB	1.42598706215073	0.464399337375033	0.0202522558759095
SEMA6B	1.42277790359436	0.525284672150575	0.0426742471315115
NR4A1	1.41906171977992	0.375798774752943	0.00373494288483826
AVPI1	1.41684113543441	0.508420668696498	0.0368595117305678
SH3BGRL2	1.41656489597109	0.529032694899488	0.0454480523994136
EAF1	1.41516356384516	0.306716157291472	0.000367226298778786
CD109	1.41205584975006	0.336351222732524	0.0012021415822414
PLK3	1.40867073573905	0.31628498963112	0.000592883279488052
CTSL	1.40233004220407	0.29803946536307	0.000273672289963558
CD274	1.40104903783472	0.458585274531868	0.0208787092334255
TMEM40	1.39909948129598	0.515957893904338	0.0424495267901584
C1orf53	1.39641993549987	0.448630744136398	0.0184301451834805
FHL1	1.39557871519313	0.431273393536487	0.0142663160261747
DDIT4	1.39349675029268	0.327143252347507	0.00101018055462913
H2BC15	1.39340183222791	0.456902445630066	0.0210904415652834
C1orf198	1.39336876913937	0.40716853622966	0.00925355184206017
PLAUR	1.39123219881061	0.390828587995508	0.00655635956458932
CD80	1.38631117648458	0.500974217838677	0.0383814130255149
CNIH2	1.38130926061111	0.469007990883552	0.026225729950661
ADORA2B	1.36257920627019	0.431089813527309	0.0165091809145556
SERPING1	1.35912631654218	0.293189013623046	0.000338053805317509
APOBEC3A	1.3526451660973	0.37937277507773	0.00647456516621518
TRIB1	1.35177942626612	0.262184074919007	6.56074673858994e-05
ZBTB43	1.34786972616796	0.293759461857361	0.000392298454127145
ACRBP	1.34175859053451	0.466929226994206	0.0302355569508622
MB21D2	1.3361730415082	0.405716052395519	0.0124054464804499
CAVIN2	1.33374972082452	0.495610126111227	0.0442488952797711
H2BC11	1.33015267120931	0.488306718741091	0.0414718787663439
PDE5A	1.32540668122674	0.489030380007957	0.0425508712194369
PCP2	1.32525120017579	0.456838942955445	0.0286932022980709
PDE4D	1.32195086109683	0.312202096907156	0.00110161052627549
DCUN1D3	1.32185244661512	0.31382459473202	0.0011757886113392
COL9A3	1.32131466506274	0.45777773835068	0.0294998722868644
CCRL2	1.31889622223089	0.32952888890724	0.002021370396609
VEGFA	1.31699558158205	0.44109271294404	0.0241497322636167
TMEM140	1.3098652249525	0.427051648519415	0.020361137664975
BCL2A1	1.30772374130244	0.289982216564157	0.000507162643550837
ZFP36	1.30727244752631	0.317562656971574	0.00151575436044813
SERTAD1	1.305042441324	0.327304601121731	0.00210144064003527
DUSP2	1.30331863435826	0.393294797806587	0.0118371271339455
MMP9	1.30235445294659	0.436904317771479	0.0243142356033162
FKBP9	1.30210055383163	0.410184327341632	0.0160628846839865
ALPK2	1.30103299624358	0.466391679931781	0.0366101279537331
F2RL3	1.29966391949142	0.476180214270075	0.0410130196547069
NOCT	1.29752139313586	0.341090329301291	0.0034588992125423
TMCC2	1.29725623494547	0.484268108938456	0.0453479232866346
PDE4B	1.2935208966439	0.382255758316672	0.010085272376841
ADM	1.28895200154839	0.294445037301283	0.000733313747993649
BCL3	1.28695980867846	0.233031012623103	2.37151932417211e-05
ZNF267	1.28565746920114	0.197995293956114	2.6716522911659e-07
ENPP1	1.28292631437732	0.468660366650772	0.0404981455117965
TP53INP2	1.27806864050501	0.306079494747366	0.00128700782986571
BBOF1	1.2775114511139	0.392350238028069	0.0135441630005691
ATP2B1	1.27645516590717	0.240148653741807	3.66470764288785e-05
HIF1A	1.26572497433488	0.240740685391432	4.53151454184935e-05
B3GNT5	1.26535757791134	0.411763266794514	0.0201720911719474
CSRNP1	1.26088965726885	0.308017547478671	0.00160013394603889
CD300E	1.2584084036607	0.233733699419785	2.99294304781825e-05
H2BC21	1.25835579329114	0.24661396245086	7.61959997335193e-05
LGALS3BP	1.25370004676984	0.348983453362344	0.00607139521304323
STARD4	1.24325521200381	0.327624154206243	0.00353686394588592
GPX3	1.2358907528405	0.362207767408206	0.00947745907023922
SOCS1	1.23100399450953	0.417874226081517	0.0261999020899086
PLA2G12A	1.22971671344534	0.367777324646065	0.0109890651375013
MUC1	1.22813928080026	0.456147190949839	0.0441703611397967
ABCA1	1.22492623781905	0.274741570223011	0.000586486733338137
PIM1	1.224466492413	0.283242789238205	0.000878692028424743
INSIG1	1.21908410266628	0.263286162705648	0.00034189358925308
LIMK2	1.20868298768892	0.241684706745561	9.94351135090122e-05
PRKAR1B	1.20641620997561	0.425610728714486	0.0328980557966267
NRP2	1.20533972966115	0.446067206920078	0.0432736470350103
KIFC3	1.20289217060752	0.440412408391406	0.0409602065913224
LYPD3	1.20245334185071	0.456636873186245	0.0499847889768677
EPAS1	1.19648965245048	0.426263154019359	0.0351634778637059
KBTBD8	1.19388680286018	0.314883360857727	0.00356991030824557
NR3C2	1.19224751438046	0.402312508764617	0.0251641760182489
CCL3	1.19078013117162	0.446583424812171	0.0466352902492131
HAPLN3	1.18554281804115	0.386352108724567	0.0203116798013207
SOCS3	1.18552360382883	0.354240409417251	0.0109177961831223
THBD	1.18542728294881	0.408892174487245	0.0287692320049499
FOSB	1.18256876360309	0.383729626074715	0.0197874510023092
ATP9A	1.17990743114879	0.441347545610746	0.0458487219326074
MAP3K7CL	1.1796168313138	0.40721607886806	0.0288987880546138
PRDM8	1.16943286033667	0.287338518642745	0.00170137359866582
NAMPT	1.16899095448379	0.283291126018306	0.00148425233243537
H2BC8	1.16660138745058	0.368896492310912	0.0164370878467516
CREM	1.16328731744677	0.322274475337944	0.0058262421603174
TNFSF9	1.1587745980854	0.402906737522636	0.0300952859230221
RAB20	1.15574044842092	0.257677069349464	0.000547378992991364
FCGR1A	1.15531368822683	0.338982561592813	0.00959266254883157
SPRY2	1.15118652764046	0.287189502977875	0.00200008290115182
ARL5B	1.15113276884391	0.33565822302243	0.00905831793177312
KDM6B	1.1507540253629	0.262786760146621	0.000733313747993649
TSC22D1	1.14800320402894	0.341638734645253	0.0105623002315923
KLF5	1.14543919794917	0.358703022845478	0.0155590885933061
HIC1	1.14115876535494	0.387568382945704	0.026247272057728
PHACTR1	1.13973945385063	0.266959188060714	0.000998456218220606
FRMD3	1.13840176376266	0.29746841915392	0.00327727756090777
MT-ND6	1.13644728457518	0.405282242700597	0.0354354448740641
METRNL	1.13351786125029	0.2685304304426	0.0011502174804478
USP18	1.1324119327719	0.403979785040473	0.0355006609006463
PNP	1.13117687838998	0.31716039864567	0.00645841018824543
PRR7	1.12729369721779	0.334024945269866	0.010231071340874
OASL	1.12414168240092	0.260930039281465	0.000911059261155718
CCR1	1.1235163557615	0.252382508140227	0.000592883279488052
MTRNR2L11	1.12181774741017	0.344913805849632	0.0136778034181501
BTG3	1.11909464648885	0.272356748820504	0.0015474826897625
SGK1	1.11497100674025	0.271126747847047	0.00153897510752933
TMEM88	1.10412771549964	0.390830084541473	0.0336588089173663
CDCA4	1.09845836392688	0.263998843486929	0.00135015293625868
IGF2BP3	1.09789001902479	0.388848864034442	0.0337888011464039
ATP13A3	1.08800596993936	0.224510712154224	0.000174233338571276
CXCR4	1.08695345425586	0.28348916438187	0.0032078243322554
CCDC71L	1.08624238335821	0.169977839672434	4.21048700440842e-07
NR4A2	1.08451070876225	0.362036223512202	0.023596228022141
AQP9	1.08398134357198	0.198490447854382	2.61905055491379e-05
GADD45A	1.08224613409878	0.22265615690221	0.000167405632618515
OTUD1	1.08097329042817	0.278823556892871	0.00290240536749878
F13A1	1.07970236288547	0.38842395667574	0.0374451645262545
ARNTL2	1.07567395007032	0.375834965076705	0.0310268425375001
SCML1	1.07438350354381	0.211895161590349	8.16905069725311e-05
RNF11	1.07349908863105	0.297833268928424	0.00589363460588795
MSANTD3	1.07315148041375	0.350612634389317	0.0206513051271085
GMPR	1.07158197620573	0.349336071364248	0.020359009321382
TRMT6	1.07119670501996	0.237254623736144	0.000502728869686446
MLLT11	1.0705399829994	0.389793322836929	0.0396641943345518
MXD1	1.07009640724398	0.263710285887633	0.00176138551899753
BAG3	1.06911494026593	0.294478532629948	0.00557976678762401
ANKRD9	1.06307078849205	0.356191173647865	0.0241806445579016
RGS10	1.06057139119893	0.282093084655573	0.00394601395992915
BIRC3	1.06029419351171	0.184028648254426	1.06101363639949e-05
H2AC8	1.0602800142518	0.309744195739711	0.00923073355582675
RGL1	1.05748575469708	0.306060776331682	0.00845705661146896
FFAR2	1.05747675655856	0.371216926738869	0.03195852933014
SNN	1.05528555801731	0.268630717514608	0.00248406912012587
SLC22A23	1.0518616625533	0.365201480613411	0.0299032032827687
JUN	1.04950757417278	0.289417544461143	0.00561495371642003
PMAIP1	1.04734905065736	0.191749210273161	2.61905055491379e-05
ABCG1	1.04407785447935	0.26272200210979	0.00216757748214928
PAWR	1.04362364579604	0.356633301103296	0.0271919711422631
FOSL2	1.04249378849303	0.237914339478258	0.000733313747993649
RNF19B	1.03468793384973	0.23310495273842	0.000619452046804064
ACVR2A	1.02737557354774	0.19797316769081	5.59398602302326e-05
SLC35G1	1.02334268838651	0.354753790229526	0.0296078641473756
CDKL1	1.02179871310925	0.364588490129446	0.0355396676100003
PIGA	1.01765842368416	0.266019823466445	0.00328384330174693
GADD45B	1.01461593156102	0.267460387406227	0.00354794141827931
NCK2	1.01458931936937	0.300918423446074	0.0102848952522441
EPOP	1.01442375243335	0.35712189015036	0.0324866904740351
DUSP6	1.01152533663058	0.252966101511115	0.00204296364778046
INAFM2	1.01119669150955	0.293663179273377	0.00868780106099776
ANKDD1A	1.01069772077583	0.371764549172595	0.0419170640241567
ERMN	1.00856257205126	0.354602811009318	0.0322843577289322
PPP1R15A	1.00461446212531	0.263014638289129	0.00332376160729534
SRGN	1.00460483719114	0.206323661359243	0.000162222096577844
MAFK	1.00309571307991	0.213621393007884	0.000275483090470699
RSU1	1.00138410077353	0.298506991936631	0.0107189991630782
ZNF470	-1.00234130816686	0.342090007444948	0.0269703001207047
MSTO1	-1.00431698949083	0.297438859742386	0.0101913206925498
PEX11B	-1.01543302397439	0.22215527712018	0.000417924892434539
POLR1G	-1.01741149368225	0.179734754428027	1.47711261859954e-05
P2RY13	-1.02682961973937	0.237516919198646	0.000878692028424743
GDPD3	-1.02884712218007	0.293931764781243	0.00763506128667471
C9orf64	-1.04180235076617	0.244556972663231	0.00101018055462913
CMKLR1	-1.04498764926738	0.253568050432068	0.00150474581633456
ZNF696	-1.04942096280607	0.358116429449877	0.0269703001207047
LTK	-1.05436938209846	0.398694770724004	0.0487805187818931
NAGS	-1.05743402449068	0.390601672735344	0.0427898896836448
TMEM79	-1.06019421252421	0.32172992655071	0.012369576482563
MMAA	-1.06998521009962	0.281566593055896	0.00349415892703367
ZNF691	-1.07374311353313	0.376678524444375	0.0318430648077708
ZNF600	-1.07861678421437	0.365367916894995	0.025805899169758
PAAF1	-1.07991859260612	0.287333080545399	0.0039510613483633
ABHD10	-1.08234027519283	0.230456405480028	0.000275483090470699
KCTD21	-1.08524113220361	0.303917815677285	0.00639009244539252
UCN	-1.0901154070526	0.342279411056694	0.0157592864490273
PCDH12	-1.10432595521384	0.408805170299367	0.0433557045222582
PEAK3	-1.10916114440345	0.23839952899422	0.000323615650326997
KCNE1	-1.11407186467131	0.233675595465574	0.000230453014579351
TGFB2	-1.11641235897278	0.403763433559359	0.0385176224279223
KYAT1	-1.11831128468457	0.302600963925463	0.00470876680364845
CETN3	-1.12485604352453	0.363700201638177	0.019299517480795
HOXA9	-1.12549539077263	0.339721846570235	0.0118588724190634
CLEC6A	-1.14413615080018	0.42397359042571	0.0436507067288734
HPS6	-1.14761679411821	0.264852504751243	0.00085109732197582
ZNF366	-1.15427159177604	0.392783555520724	0.0265497193375352
GIMAP7	-1.15576076162315	0.400707390385073	0.0296236859635979
ZNF613	-1.15786184549803	0.386560311962456	0.0236028626887625
FAM50B	-1.16151289465744	0.321126419861153	0.00574080678983453
PLPP6	-1.18496155189053	0.334993035242834	0.00696526139490313
NLRC4	-1.18635746306347	0.219433370944505	2.75975291293655e-05
FAM118B	-1.20561982501476	0.285511061170421	0.00114693491004984
GPER1	-1.21845297660775	0.419142054550498	0.0284148375450295
CCR2	-1.24629014935684	0.30035134237811	0.00138325386554269
BOLA1	-1.25614446176299	0.268862723295194	0.000298936038289344
CKB	-1.25901412485228	0.412885720640978	0.0211009132778332
GRIN2D	-1.27256134640085	0.313101399835554	0.00172729999666378
METTL13	-1.27352589922847	0.281999856723274	0.000502728869686446
TMEM102	-1.28694996143864	0.328434294708628	0.00256725623888343
LRRC26	-1.28994474875369	0.451688734269874	0.031481582897448
PALD1	-1.30520422449329	0.446547796339503	0.0273922531382638
ZNF616	-1.31317812710087	0.358820396633278	0.00520203407030445
TMEM186	-1.31698089306831	0.330491796329005	0.00211172868707404
ZNF624	-1.33846779422998	0.388710480953781	0.00868780106099776
ZNF2	-1.35010528317688	0.407420718175812	0.0118371271339455
PSMA2	-1.37181411149813	0.435955421419744	0.0170564279197784
C19orf73	-1.37263555928283	0.442063945808991	0.0187037234860196
ZNF501	-1.50408978911531	0.559014174237479	0.0442957240767591
FFAR4	-1.50702444242096	0.467170741373504	0.014580912511085
GNRH1	-1.5113872353949	0.525286419442589	0.0300952859230221
PJVK	-1.52673175594085	0.547318123858751	0.0366101279537331
MRM1	-1.53616169783076	0.459556153844092	0.0110032820393953
EHHADH	-1.53922601813373	0.360607531231897	0.000998566404701351
GIMAP8	-1.54780570837026	0.321647343667978	0.000197346517208846
OMG	-1.55153734909504	0.564864342650806	0.0396641943345518
CA8	-1.57179795025604	0.541037701575124	0.0284973377740829
NME2	-1.58448632377135	0.468563827035548	0.0101114164476412
SOWAHD	-1.61566641269516	0.365724046591719	0.000668413584160773
ACTL10	-1.61596898043293	0.38552435757394	0.00122023640806198
PDE8B	-1.6299917609773	0.461390923294986	0.00703261327702043
KCNK17	-1.64926435458935	0.508243102043691	0.0139555071942197
MUTYH	-1.6848943337116	0.613382015805103	0.0396641943345518
ZBTB9	-1.72779291878837	0.545852677000294	0.016392855545696
ADORA3	-1.73609750086842	0.426742692504315	0.00170842560141594
OR52K1	-1.74827285050951	0.440769413413057	0.00220133454509139
ASIP	-1.78232147564811	0.539187243504363	0.0120278466706912
SPON2	-1.8039329564556	0.485186170584425	0.00443826520402804
HLA-DQB2	-1.8371911283232	0.652760119124411	0.0345366607473209
WNT6	-1.84319734884111	0.676945268645127	0.0415720998128357
KIRREL3	-1.84962064839863	0.581470918567099	0.0158512148515047
SCARA5	-1.91414570625356	0.623001633888915	0.0201720911719474
GPR20	-1.9441492684908	0.633594002193133	0.0203116798013207
KCNA5	-1.96936287689432	0.560255481596308	0.00736382572751778
PLAAT2	-1.9860854563317	0.622321756331572	0.0156338545122592
RASL11A	-2.03229049958019	0.474553795035913	0.00097216105173045
ACY1	-2.08978486169949	0.663203376249745	0.0169087645693875
SYCP2L	-2.5748485769757	0.6884384229229	0.00416680222328773
