# Supplementary material for: Transcriptomic signatures of classical monocytes reveal pro-inflammatory modules and heterogeneity in polyarticular juvenile idiopathic arthritis
Source: Front Immunol. 2024 May 21;15:1400036. doi: 10.3389/fimmu.2024.1400036 (PMC11148224; doi:10.3389/fimmu.2024.1400036)
Supplement: Supplementary file 3 [file DataSheet_3.csv]

gene	log2FoldChange	lfcSE	padj	AUC
RRAD	3.6942712874135	0.678202455036128	1.95698040783909e-05	0.857142857142857
CCL2	3.58498966932019	0.517892654605427	2.79949141020918e-08	0.818181818181818
C15orf48	3.51335318575356	0.588141608488426	8.50774505226168e-07	0.87012987012987
NCBP2L	3.11107021364395	0.887518218610522	0.000897804750989964	0.818181818181818
PHLDA1	3.09499143149793	0.584318925478569	2.6882634611271e-05	0.818181818181818
SNAI1	3.08578991386329	0.719872347074251	0.000310062708961127	0.87012987012987
FOSL1	2.70384805283739	0.676846038348626	0.000922494292202144	0.87012987012987
ATF3	2.58704439486961	0.550135683663003	8.36815587778126e-05	0.909090909090909
OSM	2.51410469482663	0.631890242632417	0.00161157265958407	0.831168831168831
PHLDA2	2.46262541210397	0.499070468547371	4.16294115631037e-05	0.883116883116883
HCAR2	2.43595611822215	0.411644235650567	6.41753664934565e-07	0.909090909090909
SDC2	2.39137402563062	0.527161152723664	0.000170278165091394	0.818181818181818
OLR1	2.36782994934856	0.736844666903568	0.0138524446361205	0.844155844155844
CHRNA2	2.31169359722546	0.752716511336047	0.00708896341964799	0.818181818181818
TMEM52B	2.26356123119648	0.66881863427382	0.0094955785031523	0.857142857142857
CXCL8	2.26108848955682	0.419393777228551	1.19999746905527e-05	0.831168831168831
EREG	2.24208862736305	0.56140623306564	0.00163225945396463	0.831168831168831
EMP1	2.22723776931974	0.477680444512345	9.48308596403958e-05	0.831168831168831
RGCC	2.22528797506063	0.533610474073148	0.000255558199958241	0.909090909090909
CDKN1A	2.21536242830722	0.317088276137684	3.3610982644876e-09	0.974025974025974
DDIT3	2.2094182248846	0.336365624353434	2.84991492276565e-08	0.896103896103896
TMEM158	2.1964595962864	0.494818606706115	0.000249485749985884	0.844155844155844
PPIF	2.18945634350245	0.414611912175048	7.46368476337702e-06	0.909090909090909
HCAR3	2.18709379144233	0.371598103314977	7.03889209492063e-07	0.87012987012987
G0S2	2.14737675731438	0.475323948404795	0.000287490998915021	0.883116883116883
FSTL4	2.1438858701754	0.741690495067297	0.00366879039874578	0.818181818181818
MAFB	2.10772968020586	0.303718288873314	5.77674505349925e-09	0.883116883116883
MYZAP	2.09556824246703	0.530491713031253	0.000272143468471145	0.857142857142857
PFKFB3	2.09183069008458	0.467643815277009	0.000288487252620237	0.87012987012987
SLC35D3	2.03997796479691	0.683409460958327	0.00273931452829387	0.818181818181818
IFITM10	2.03464884579356	0.72644676820497	0.0124865123832411	0.818181818181818
MAPK6	1.98989155874282	0.260863527456826	1.9208691785892e-10	0.948051948051948
SERPINB2	1.9675342750641	0.401342356943012	5.016999118089e-05	0.857142857142857
BHLHE40	1.93803383496495	0.342403882616959	2.50235734083315e-06	0.883116883116883
ID1	1.93238087465068	0.587400820181316	0.0123777917279362	0.805194805194805
THBS1	1.93040122291479	0.480134649893885	0.000895681351075319	0.857142857142857
MEST	1.90125966320525	0.519333629582512	0.00054845060818199	0.805194805194805
CNIH2	1.85086950221088	0.479230507383941	0.00130215225864059	0.850649350649351
F2RL3	1.85019758035046	0.482472877508153	0.000212979959887506	0.805194805194805
GAS2L3	1.84137993082212	0.351359726891119	8.83380756079687e-06	0.818181818181818
GPR183	1.83658581319431	0.426418835642214	0.000629043158528895	0.805194805194805
EAF1	1.80479382939489	0.315305052548274	1.03403346330581e-06	0.909090909090909
MEIS1	1.79305423467391	0.455486125147684	0.000110774838332028	0.805194805194805
MB21D2	1.7833658374931	0.422972949373479	0.000283700254941463	0.818181818181818
SLC2A3	1.77444925573944	0.281576867612478	1.23080568627412e-07	0.909090909090909
PLK3	1.74681779655713	0.339110324002554	2.17218321079263e-05	0.922077922077922
RSPH9	1.69790361370077	0.578582544894784	0.00633007654631972	0.837662337662338
SERTAD1	1.6790099568613	0.34584226232441	4.7025404517731e-05	0.87012987012987
ADM	1.65978885571895	0.303690258682789	3.63787909215941e-06	0.935064935064935
BCL3	1.61945979353961	0.232724756669751	5.77674505349925e-09	0.922077922077922
FOSB	1.61534604106743	0.400668455641358	0.0004578307605817	0.909090909090909
HIF1A	1.60823979839664	0.240460553609233	1.3225277347089e-08	0.935064935064935
ATP2B1	1.60307232734868	0.24412487848739	3.35453921650304e-08	0.818181818181818
RAB20	1.56127510683923	0.240622835031039	9.36317271542036e-09	0.987012987012987
F13A1	1.55346390431041	0.391987057479117	0.000221540545851456	0.831168831168831
FRMD3	1.55021035486693	0.29613515111515	3.84754655613894e-06	0.805194805194805
BCL2A1	1.53267257600525	0.322948369281573	0.000128950096359271	0.818181818181818
PRR7	1.51887792064197	0.342356240155794	0.000165108812763674	0.909090909090909
CCR1	1.46737476235224	0.255702742098524	9.0286114594153e-07	0.896103896103896
KDM6B	1.4660862711115	0.276240594225235	9.76529206738437e-06	0.857142857142857
ASAP2	1.46372636940914	0.370595641333382	0.000202178382953376	0.831168831168831
DACT1	1.45593837044491	0.925396428316875	0.00634998071528469	0.844155844155844
BAG3	1.41180888937574	0.307134806629796	0.000143163792788058	0.844155844155844
METRNL	1.41117725028804	0.290378691397829	7.47263515324568e-05	0.805194805194805
INAFM2	1.40982614207745	0.295228972199823	2.25525882245777e-05	0.844155844155844
DUSP6	1.39048192746775	0.245861117904571	4.80304637291401e-07	0.844155844155844
PGRMC1	1.3900230677762	0.308809048189591	3.86702176309339e-05	0.831168831168831
DSE	1.38294339799216	0.242599633258971	1.01850706697359e-07	0.935064935064935
SPHK1	1.38196860321139	0.353946727209478	0.000256296639018933	0.883116883116883
PDE3A	1.37707547781676	0.512685428309801	0.00664043663495152	0.844155844155844
JUN	1.37566015516505	0.307935121979679	0.00021568732746539	0.818181818181818
LDLR	1.34852312747814	0.294936827714517	0.000104054711135009	0.883116883116883
ARL4A	1.32168944493804	0.294190235785936	0.000133636658260322	0.909090909090909
CEBPB	1.31701381231994	0.195785314404311	8.33909059422056e-09	0.948051948051948
GADD45B	1.3141276790805	0.285293979863204	0.000152874107980871	0.857142857142857
DUSP1	1.31249785107699	0.28842120943825	0.000114345874710224	0.87012987012987
IQCD	1.31229739399837	0.496356253573458	0.00415945487290465	0.844155844155844
PPP1R15A	1.31167332108707	0.278410686127511	9.53244926761084e-05	0.844155844155844
FTH1	1.30145805539901	0.206109867181855	7.17371458427483e-08	0.935064935064935
MCUR1	1.30121847501344	0.306673593346054	5.35461891287923e-05	0.844155844155844
C5AR1	1.29792266339108	0.268217293786716	5.15193756562402e-05	0.844155844155844
NFIL3	1.28901066978281	0.285067434892661	0.000203106235596501	0.922077922077922
NFKBIE	1.27052139698496	0.224270527747543	1.52662859144815e-06	0.883116883116883
SLC16A6	1.26650588819102	0.224033528021929	1.71352211867643e-06	0.805194805194805
CXCL16	1.26310604629827	0.260438958590449	5.68974118488658e-05	0.805194805194805
SLC22A4	1.26028877523348	0.278575535281889	3.45583824658366e-05	0.935064935064935
MEX3B	1.25986329107764	0.524616105319941	0.0492603350425173	0.857142857142857
RHOU	1.25531772147968	0.236335104743632	4.23589232243162e-06	0.896103896103896
SCO2	1.24877257583478	0.212253135063502	3.28815237210177e-07	0.922077922077922
PROSER2	1.23618789717555	0.317559978490898	7.74718791122162e-05	0.87012987012987
TGIF1	1.23412245785235	0.260080553854453	8.31091577496974e-05	0.831168831168831
SYTL4	1.21852532154104	0.54057264491845	0.0289323518919516	0.831168831168831
MARCHF2	1.21623287128878	0.266005262583854	2.47539039904021e-05	0.805194805194805
CARD19	1.20589460897829	0.204499934065443	1.73918046065059e-07	0.974025974025974
SAMD8	1.20562001157462	0.236348378641579	1.7867170729587e-05	0.87012987012987
GABARAPL1	1.196366566958	0.330732746114961	0.00451442555705847	0.844155844155844
GLUL	1.18714974777771	0.193372517669452	2.13391025177084e-07	0.87012987012987
CTSA	1.17063956436128	0.247515031308604	1.67961737565533e-05	0.909090909090909
NLRP3	1.15808113495174	0.39095606218104	0.0315582552201859	0.805194805194805
SOD2	1.15801890643736	0.262419660809131	0.000407299118967545	0.857142857142857
PLK2	1.15528525211146	0.343738214283015	0.0035654970511693	0.844155844155844
MARCKSL1	1.14817979001332	0.257223329141321	0.000256343539345004	0.883116883116883
INF2	1.1473013407345	0.296225549750539	0.00133113450306688	0.857142857142857
FKBP1B	1.14415603514662	0.345187314056641	0.00253230484622518	0.831168831168831
HS6ST1	1.14301107844788	0.198403481792706	9.28227546991007e-08	0.948051948051948
CDKN2D	1.13588171553942	0.179419268150669	1.06284537331802e-07	0.844155844155844
MARCKS	1.12434823241526	0.226575180749809	4.98374669828604e-05	0.805194805194805
GATA1	1.10229150493339	0.453194866544286	0.00771018654568453	0.818181818181818
NECTIN2	1.09929097451891	0.29481953191253	0.00104515414002767	0.883116883116883
JUNB	1.09670307309179	0.203247176124995	7.02497445100719e-06	0.948051948051948
TUBA1C	1.09099023857218	0.2181694187613	1.55597909142702e-05	0.831168831168831
NRIP1	1.0617481313442	0.17605218853543	2.63880991169836e-07	0.896103896103896
CPEB2	1.05833763206847	0.217260662065119	7.28830971468096e-05	0.87012987012987
DNAJB5	1.05770023248198	0.416247539588875	0.0178124800348301	0.818181818181818
SGMS1	1.05462024102777	0.180413255193631	1.14900662519588e-06	0.818181818181818
AHR	1.04997426465211	0.234303249672235	6.03075392063022e-05	0.896103896103896
ETF1	1.04341461748066	0.181271607596205	1.80095220516817e-06	0.857142857142857
ID2	1.04183847559195	0.253520412954448	0.000666484951656929	0.909090909090909
TMEM255B	1.03745584610064	0.323443797022624	0.0102524631243313	0.818181818181818
ADIPOR1	1.0344306840529	0.158168836452269	5.77674505349925e-09	1
NXT1	1.03392446489227	0.271878033755432	0.00162814581281185	0.883116883116883
BCL6	1.02449013074897	0.199514958867216	2.6882634611271e-05	0.844155844155844
MIDN	1.02318275172191	0.211833298587289	8.72178959397414e-05	0.857142857142857
NFKBID	1.01462674933561	0.273544765986066	0.00430583440759378	0.818181818181818
GNA15	1.00773440235704	0.224621628102953	0.000181631529613833	0.831168831168831
FAM151B	1.00671019050879	0.299079136049334	0.00264906044942659	0.857142857142857
UBTD1	1.00596304061172	0.204265273932689	5.60225840134067e-06	0.948051948051948
CWC25	1.00515436867028	0.173021398904165	1.39632709670876e-06	0.883116883116883
PTK2	1.00009925417872	0.267974775689617	0.000178615657442171	0.922077922077922
MCOLN2	-1.00140943120935	0.279491834130064	0.000252828197589497	0.935064935064935
EARS2	-1.00574712704358	0.284680496333412	0.00290167635110989	0.857142857142857
DARS2	-1.00756720362326	0.269593902757185	0.00397158965093628	0.818181818181818
RIC8B	-1.009432154114	0.250805766050982	0.000139220725906345	0.896103896103896
DSP	-1.01159187210742	0.992311294805357	0.0449670827343276	0.805194805194805
FBXO38	-1.01198509015149	0.177429699551728	3.13700226209357e-06	0.961038961038961
ZBP1	-1.01448383840628	0.297761581197503	2.98183545564605e-05	0.961038961038961
PRIM1	-1.01602448348284	0.314079889874428	0.00219285867282215	0.935064935064935
NIPAL3	-1.01795906546231	0.210812971771394	3.48831798141524e-06	0.935064935064935
BICDL1	-1.01898479988869	0.456185621048064	0.000477652061600048	0.974025974025974
RPAP1	-1.01930162373054	0.224370518735105	0.000415907722297242	0.857142857142857
NEMP1	-1.02249990763804	0.350822305171108	0.0343770885499305	0.844155844155844
LRIF1	-1.02375829891974	0.205850256293211	3.92794106075185e-05	0.935064935064935
MBLAC2	-1.02582640088274	0.254555215853987	0.000901205262435395	0.831168831168831
PPP1R13B	-1.03008797432815	0.418423955406434	0.0131223419675146	0.844155844155844
MTRFR	-1.03296152939199	0.270654121215607	0.000159229821513404	0.896103896103896
RASAL3	-1.03472051928393	0.180236579217396	4.91558797471115e-07	0.961038961038961
ZNF587B	-1.03762198333164	0.30543133634882	7.75702976387351e-05	0.961038961038961
PHAX	-1.03938523960919	0.164450713091634	2.25927193714817e-07	0.922077922077922
ANKLE1	-1.03943129910329	0.362779481045308	0.0206123587342582	0.831168831168831
MTBP	-1.04217253440408	0.464558324753943	0.0443173484707604	0.805194805194805
ZNF583	-1.04402205257233	0.329920384933021	0.00184716200501281	0.883116883116883
CAD	-1.04706572447139	0.234205215855772	0.000166176704830771	0.857142857142857
GTPBP10	-1.04951167848551	0.258505387819357	0.000875195256107054	0.896103896103896
AGFG2	-1.04976777247342	0.31945467354926	0.00158128845017462	0.922077922077922
SP4	-1.05567023387856	0.29760574380704	0.000603195029058873	0.896103896103896
CTC1	-1.05684994098661	0.26566736317548	4.46265437525287e-05	0.922077922077922
MOCS3	-1.05743097380357	0.264037694355258	0.00226601899205955	0.844155844155844
C12orf29	-1.0586899562869	0.239461324516373	4.6269054513862e-05	0.948051948051948
APOBEC3G	-1.05929023603481	0.189330349357702	3.83374410849354e-06	0.987012987012987
SMYD5	-1.06141403233009	0.337026087381594	0.00611279014343663	0.857142857142857
AGGF1	-1.06283109739575	0.198285774962553	2.47539039904021e-05	0.87012987012987
NOC3L	-1.06450083780181	0.194867399184304	2.82331658891473e-06	0.948051948051948
TAF5	-1.06729229486289	0.212722901023649	4.68699403254451e-05	0.909090909090909
ZBTB3	-1.06943927835732	0.266687660691209	0.000666484951656929	1
AMY2B	-1.07510582266255	0.475316679316786	0.0414659692585284	0.87012987012987
H4C3	-1.07739941974662	0.170448328941996	1.63794967759599e-07	0.987012987012987
CD27	-1.07878954231859	0.45805738297781	0.000539576301980564	0.948051948051948
OSBPL7	-1.08239052946965	0.236840900112587	4.77578233763559e-05	0.935064935064935
KIF21B	-1.08597447039592	0.316439844420799	0.000210784997065447	0.883116883116883
ACTL6A	-1.08599187090926	0.230772024453182	0.000135885162857442	0.948051948051948
CDC25B	-1.08601371572397	0.299702318325945	4.78319612330211e-05	0.922077922077922
FAM120B	-1.08769693841721	0.231091669321157	0.00028590348575973	0.831168831168831
GOPC	-1.08850748423516	0.167790488279571	1.51363206354505e-07	0.935064935064935
EXOG	-1.09165382310478	0.245982134363456	1.26450861112316e-05	0.935064935064935
GCSAM	-1.0950724095177	0.408464363223095	0.00290371211159757	0.87012987012987
OGT	-1.09940981782417	0.22476957463652	0.000111798485323081	0.961038961038961
SLC14A1	-1.0996081356044	0.509451553219997	0.0283848348988988	0.87012987012987
TBRG4	-1.11201878204518	0.159447756458995	8.50614504437847e-09	0.857142857142857
SPN	-1.11319746130934	0.166688083191039	7.27663778902752e-08	0.935064935064935
COG8	-1.11464049257148	0.215099044171545	1.81769112066912e-06	0.922077922077922
TIMM21	-1.11646565781692	0.246940835422919	0.000430531288479922	0.844155844155844
RPGRIP1L	-1.12056760954834	0.464626668677142	0.0307529191479428	0.831168831168831
JRK	-1.12089852128315	0.352535994239732	0.0155981339600908	0.818181818181818
PAPOLG	-1.12345449848948	0.213882694962502	3.23432889377162e-05	0.883116883116883
NOP9	-1.13093427057323	0.168491209186812	6.78084960225999e-08	0.961038961038961
MTO1	-1.13355754806329	0.21732429675545	2.80356718661065e-05	0.935064935064935
GPR174	-1.13448192294923	0.46932361985072	0.0106302252215215	0.857142857142857
NFATC2	-1.13749659468198	0.359494076869538	0.000982725379406955	0.831168831168831
DCAF7	-1.14018786205227	0.160126982258779	1.47650604372946e-08	0.857142857142857
PALB2	-1.14262015038999	0.208183589413741	8.90876535551867e-06	0.87012987012987
ARHGEF19	-1.14393033867923	0.322717315312316	0.00687830452550426	0.811688311688312
GOLGA8B	-1.1464808457736	0.435748432306184	0.0379560696087958	0.844155844155844
FCGBP	-1.14736058655747	0.476310784283874	0.00264349437110235	0.844155844155844
IMP3	-1.15119348982041	0.15628439835968	5.77674505349925e-09	0.987012987012987
SYNRG	-1.16251306449536	0.165425999561136	4.97412300828129e-09	1
CLK2	-1.16491219255649	0.214748476347563	1.5442094607175e-05	0.818181818181818
EXO5	-1.16885386138731	0.341284442259984	0.00305621929120456	0.883116883116883
TIAM2	-1.17692838606477	0.419522865614195	0.00460042351209284	0.850649350649351
SHISAL2A	-1.17843549671106	0.466856638257227	0.000146183385471963	0.909090909090909
AQP3	-1.17911117071126	0.475724333514105	0.000945826783550021	0.987012987012987
CPT2	-1.1794570006327	0.182366561360108	2.50757606530566e-07	0.935064935064935
PRKCQ	-1.19027183367901	0.388848883687061	0.000126798297212741	0.857142857142857
PATL2	-1.19884528682549	0.30135779212066	0.00254211491247052	0.844155844155844
SLC6A16	-1.1998280371371	0.407246155269106	0.0116071873504345	0.837662337662338
ZNF181	-1.20093868817201	0.405359347878781	0.00418307815591676	0.857142857142857
MRPS31	-1.20211394659692	0.209472928333165	7.46368476337702e-06	0.805194805194805
FAM71F2	-1.20276582930061	0.328213186091811	0.00411915076083881	0.844155844155844
BCL11B	-1.20423449984727	0.453889215172553	9.76529206738437e-06	0.857142857142857
SLC25A42	-1.22261963398943	0.411227301411373	0.00049997904074626	1
FAM98A	-1.23112225344509	0.206651031594581	1.55289644841601e-06	0.948051948051948
AGMAT	-1.23158413282198	0.657906452947469	0.00579748349229615	0.805194805194805
ZNF383	-1.23445834496776	0.279018696020198	0.000301846455448695	0.896103896103896
SLAMF7	-1.23449397199696	0.247733292612532	2.14730710215413e-05	0.987012987012987
TMEM223	-1.23701533667778	0.212007501782032	1.53661569640447e-06	1
MRNIP	-1.24054801478482	0.35676941693925	0.00522396411081468	0.831168831168831
PYGO2	-1.24110606154184	0.195861152034329	3.09274146320479e-07	0.948051948051948
BBS12	-1.24793760636961	0.597713718219135	0.0101198373291611	0.831168831168831
C5orf63	-1.24867286677565	0.489360693901058	0.000143746124119783	0.987012987012987
TCEANC	-1.25310150198393	0.270497070638888	8.50958898872456e-05	0.922077922077922
LAMP5	-1.25364676948523	0.406476918544183	0.0193713303343953	0.844155844155844
RNF157	-1.25403147699848	0.484517255125227	4.80304637291401e-07	0.935064935064935
LLGL2	-1.25443896488048	0.347450384284814	0.00054845060818199	0.922077922077922
PHF23	-1.25745026915298	0.225523730074358	1.5442094607175e-05	0.857142857142857
KAT14	-1.2574544148131	0.214489095396972	1.49822470152448e-06	0.935064935064935
FUT10	-1.25800062981601	0.3935197919959	0.0106640796589541	0.805194805194805
ABI3	-1.25921833913292	0.216588838247163	6.26968904475228e-06	0.831168831168831
STMN3	-1.2602931868766	0.40735729491368	0.00217808665421376	0.805194805194805
TIGD1	-1.26398415319662	0.290948050742445	0.000683153517930656	0.805194805194805
OSGEPL1	-1.26463302482036	0.254242654046278	3.03003773801095e-05	0.948051948051948
DNASE1	-1.26828920663438	0.274695719217072	7.9821194601897e-05	1
CNR2	-1.26873307846562	0.467641144177697	0.0123273989362178	0.844155844155844
SETBP1	-1.27804243725853	0.272205473837262	9.4963108614186e-06	0.896103896103896
KLHL3	-1.28235144206327	0.560098401584026	0.00121353376465269	0.87012987012987
PRAG1	-1.29254033418524	0.287583028990881	0.00044229626499252	0.883116883116883
GPRASP1	-1.29671647187056	0.634727878119572	0.000146183385471963	0.857142857142857
RTP4	-1.29820481555803	0.321271202515538	0.000544536595371113	0.896103896103896
ZNF827	-1.30021020828539	0.3697901857125	5.26934406283042e-05	0.922077922077922
CARMIL2	-1.30041384526679	0.454305515153689	0.000102746195191622	0.922077922077922
LRRC61	-1.31631118822487	0.330221408449906	0.00249441139990162	0.909090909090909
GEMIN6	-1.31736707975771	0.289103844887331	0.000152874107980871	0.857142857142857
PAGR1	-1.3184867866248	0.16867329501354	2.42524208397739e-10	1
BAIAP3	-1.32023279968109	0.692721923204589	0.000297415108897854	0.876623376623377
GSDMB	-1.32664766850578	0.425170408814591	0.000735935072064587	0.87012987012987
HECTD3	-1.32967077083157	0.20612773717427	2.22649841152127e-07	0.948051948051948
APBA2	-1.32978208312323	0.48913196746672	1.52301031158693e-05	0.844155844155844
CD200R1	-1.33072564479701	0.368906522375822	0.0016885796871217	0.948051948051948
LARGE2	-1.34013220909849	0.712447537507058	0.0037981126566514	0.896103896103896
DOCK9	-1.34202306977335	0.520499014167335	0.0027654494900028	0.922077922077922
RNF122	-1.343187036907	0.470119176564699	0.00258198010273206	0.857142857142857
BLNK	-1.34389882820646	0.296478461136128	0.000464399410919002	0.87012987012987
CCDC152	-1.34510932303609	0.410274979239576	0.010062707832294	0.857142857142857
PNMA3	-1.35419661938268	0.639489084165401	0.000922494292202144	0.909090909090909
INTS5	-1.35719122253325	0.267146922896908	1.7867170729587e-05	0.961038961038961
ERCC5	-1.35844270866715	0.339872697740075	0.00169699188036892	0.896103896103896
ETS1	-1.35852542211573	0.390641351424533	4.21104884293728e-06	0.896103896103896
MATR3	-1.36696801595304	0.359457881925976	0.00100778190905972	0.883116883116883
IQCK	-1.36758073043227	0.591016156899128	0.0258458717770865	0.818181818181818
PXMP4	-1.36979408876338	0.233930109933549	1.53219110882584e-06	0.909090909090909
ZNF337	-1.37127567402576	0.192253052372688	5.77674505349925e-09	0.987012987012987
MYBL2	-1.38042624709308	0.425710213168389	0.00357051828206933	0.883116883116883
CSTF1	-1.38538959851083	0.238732601539944	1.79523318862728e-07	0.987012987012987
CD5	-1.39022062256919	0.520643044046583	0.00108270295916952	0.909090909090909
LTA	-1.39543259053664	0.427053760929062	0.000480992272698338	0.883116883116883
NPRL2	-1.40384556497053	0.252169109148614	8.40727280327343e-06	0.844155844155844
IRF2BP1	-1.4065401954354	0.503694462576155	0.0348482376084352	0.863636363636364
CHIT1	-1.41861536963212	0.722852824385406	0.00506680153387177	0.831168831168831
GIMAP6	-1.41993977637719	0.230325738068913	9.03907890294867e-07	0.974025974025974
FCMR	-1.42831892973236	0.407684882939018	3.45252288886908e-05	0.922077922077922
SLFN5	-1.42958982624289	0.287866035270464	1.80095220516817e-06	0.974025974025974
SLFN13	-1.43315408144677	0.447035975333537	0.000138994504242754	0.896103896103896
CUBN	-1.43581423090826	0.532899401783245	0.00602361169627731	0.922077922077922
PRKCH	-1.43670024859665	0.372608383848665	1.33718790337437e-05	0.896103896103896
LINC00672	-1.44015799257374	0.42080235324898	0.0164582946270626	0.805194805194805
CD96	-1.45433021316413	0.461919996198526	0.000276079491636022	0.896103896103896
P2RY13	-1.46140454970548	0.246641831590892	4.90039515279213e-06	0.844155844155844
ZNF441	-1.46532270575298	0.363477686663741	2.6882634611271e-05	0.935064935064935
GIMAP4	-1.46564797641318	0.226904632969162	5.30211031009517e-07	0.883116883116883
LRRN3	-1.46673028148198	0.63124978145511	0.00451442555705847	0.818181818181818
TNFRSF25	-1.46955453045288	0.527835051990664	2.82331658891473e-06	0.909090909090909
MSANTD2	-1.47035992031358	0.348853290438599	0.000124476132268836	0.922077922077922
DLG3	-1.47402869907454	0.5546367853532	0.00555392034911154	0.896103896103896
SLPI	-1.48817922513256	0.747934328007639	0.00989841092349887	0.857142857142857
DERL3	-1.48828263234973	0.419806363437297	0.00650097367558663	0.857142857142857
SLC4A10	-1.49118811343588	0.735497389958475	0.00141781551013224	0.876623376623377
ABCA2	-1.49301061303308	0.33371987608369	0.000146324388534365	0.87012987012987
GTF2E1	-1.50120238694668	0.228256014653629	1.09236623637875e-07	0.935064935064935
CIB2	-1.5022417451358	0.382855185611045	0.00272655185739961	0.831168831168831
MRFAP1L1	-1.50355829243673	0.236278247490411	2.25927193714817e-07	0.896103896103896
GCNT4	-1.50778997495277	0.617867333899001	3.99478684994488e-06	0.922077922077922
CD320	-1.51241965109456	0.405934246168997	0.00108875797367678	0.805194805194805
CD7	-1.5183638135213	0.418975791051258	2.12331544919605e-05	0.896103896103896
TRIM68	-1.52171459080426	0.313341097380449	6.78689720792895e-05	0.961038961038961
AEBP1	-1.52389591011048	0.474231185304049	0.00506203247269661	0.935064935064935
NAP1L3	-1.52501246688374	0.793686828630217	0.000275691948698996	0.935064935064935
ABHD10	-1.53203819273406	0.240750257954907	4.99308117110144e-07	0.883116883116883
ZNF283	-1.53248730935074	0.342308323643854	0.000155622359273634	0.935064935064935
L2HGDH	-1.54341091928902	0.441091960592866	0.00432061670323373	0.831168831168831
CHPF	-1.54423673103314	0.492351545463023	0.00220363903723673	0.883116883116883
GEMIN5	-1.55314195676148	0.228013669220079	4.55632799315632e-08	0.922077922077922
PHEX	-1.56886775188934	0.435578694391269	0.00937597118611672	0.805194805194805
ABCD2	-1.5693357359032	0.535310411819454	0.000248773667641041	0.909090909090909
GTSE1	-1.58322545763525	0.589257911087826	0.0326569334857065	0.844155844155844
IFNLR1	-1.58735148002228	0.511569465913674	0.0201730976556563	0.850649350649351
AMIGO1	-1.5885092415222	0.556072538502134	0.00627029475522721	0.811688311688312
LAG3	-1.5941369140794	0.571712778137697	0.0060144565992558	0.935064935064935
ARL10	-1.59595551555905	0.433037232013032	0.000288538733280457	0.857142857142857
CAPN12	-1.59984336693284	0.410252480805662	0.0024754312194246	0.909090909090909
IKZF2	-1.60664381144511	0.343734994468293	4.01368665901982e-08	0.883116883116883
PGLYRP1	-1.61395134972337	0.60936959208602	1.58220694329249e-05	0.844155844155844
NSG1	-1.61752644499887	0.655011442314765	0.0229253199835917	0.811688311688312
CENPM	-1.63033723227542	0.601937851820573	0.0152728739351994	0.948051948051948
KDF1	-1.64276416675491	1.07082620689847	0.0058010753228185	0.831168831168831
ADAMTS10	-1.64736544643234	0.457799216031863	0.00129504046659735	0.909090909090909
KNDC1	-1.66516600611273	0.519542025817985	0.0050633492066577	0.805194805194805
PLK4	-1.67152895409839	0.687729117933516	0.00671987881195478	0.948051948051948
CARD11	-1.67845017547808	0.373706169720194	3.63787909215941e-06	0.896103896103896
MZB1	-1.68359760682089	0.476595454237387	0.0106087432095838	0.805194805194805
RORA	-1.68580116432451	0.475710818915644	3.44725595244022e-05	0.896103896103896
C1QTNF6	-1.68880142137043	0.5977755776858	0.024449587915469	0.857142857142857
FCRL3	-1.709839868887	0.496219533723589	0.00274139183590992	0.896103896103896
HPS6	-1.72230269353937	0.262738617316326	2.90384724631215e-07	0.948051948051948
LINGO2	-1.72258382611305	1.27147538931429	0.0172498145913023	0.805194805194805
CLEC2D	-1.72541444544671	0.328816847761652	3.11288360520781e-07	0.948051948051948
SPIB	-1.73015273532076	0.358266492071193	0.00015648990804174	0.818181818181818
ADGRG5	-1.73352132449421	0.44648054624093	0.000653295605230672	0.857142857142857
NAPEPLD	-1.74621448409041	0.384492662989526	0.000351265858543842	0.87012987012987
LBH	-1.74664648377649	0.462597753265707	0.000169185143010385	0.896103896103896
CD8B	-1.76485635296708	0.53587460769918	0.000508611351365424	0.883116883116883
MAGEE1	-1.79361360764802	0.572964171181242	0.00168888716899627	0.818181818181818
FOXP3	-1.79410054091924	0.77873439891598	0.00313420584455509	0.922077922077922
ITK	-1.80400030573312	0.514658683095503	0.000145002409869529	0.896103896103896
SCML4	-1.81194959806966	0.451012713570381	1.08596139366172e-05	0.922077922077922
PRR5	-1.82003314640953	0.43726999041667	0.000245249747339078	0.909090909090909
CD6	-1.84166458182271	0.510771975048384	0.000159229821513404	0.883116883116883
CAMP	-1.86436312833697	0.531405564002267	3.85903109100716e-05	0.844155844155844
OLFM4	-1.88077576162787	0.832542442761936	0.0107547846987368	0.876623376623377
ABCB1	-1.9041681472747	0.448844767482338	2.33156029172584e-05	0.87012987012987
LCK	-1.91043052895167	0.458963941083875	2.17218321079263e-05	0.909090909090909
CHAC2	-1.92212607484336	0.649644343133616	0.0255188557060085	0.837662337662338
POLQ	-1.92372970235195	0.688463523981898	0.0306676513659434	0.805194805194805
LTF	-1.9289177491047	0.755802383026784	0.00144765017448899	0.818181818181818
PRH1	-1.96011614283235	0.365155061702324	5.48260976143548e-06	1
TMEM186	-1.96962332904608	0.356273961936991	1.47716009677066e-05	0.818181818181818
TGFBR3	-1.99063546007854	0.526565814458085	0.000287490998915021	0.805194805194805
PRR5L	-1.99078687079869	0.324775815194571	3.44838341639345e-07	0.961038961038961
ZNF585A	-1.99388998668924	0.312914639493684	1.31858021269353e-08	1
TRPV1	-1.99790701714465	0.58852466008509	0.00298753064315415	0.876623376623377
FAM118B	-2.0017812948927	0.28818257162341	2.84991492276565e-08	0.896103896103896
IL18R1	-2.01384308637391	0.508983024393207	0.000721574993354191	0.805194805194805
CDCA3	-2.03929858294481	0.687038233123625	0.00194812284757759	0.837662337662338
PTGDS	-2.04015834815276	0.478387059003963	0.00224588686074647	0.831168831168831
CD3D	-2.04122691348014	0.487653916034457	0.000120782891241376	0.922077922077922
IL32	-2.05210837411271	0.492785389063401	4.29651684982539e-05	0.935064935064935
HDC	-2.05598121150991	0.42996448647612	0.000227880840161971	0.818181818181818
MARS2	-2.07485057011607	0.546768697230951	0.00155024935362491	0.818181818181818
CXCR3	-2.07672330311812	0.336597589159207	1.02508690091979e-07	0.935064935064935
ZNF624	-2.0979373929694	0.491939801045565	0.000397664756023734	0.811688311688312
SBK1	-2.10449323233065	0.489965256205462	0.000178883376756302	0.896103896103896
CD8A	-2.11562855342085	0.650024763641188	0.0131107357875943	0.857142857142857
METTL18	-2.12616052296347	0.48089992569198	0.000103267867653333	0.857142857142857
SLFN12L	-2.13297989533229	0.463380862591735	2.62037845203673e-05	0.922077922077922
NUGGC	-2.13325775135774	0.458047813090212	8.25950406751297e-05	1
KLRB1	-2.13499677920592	0.565209590720537	0.000229188037356745	0.896103896103896
POLN	-2.1355285224482	0.777429108800415	0.00591004099174786	0.883116883116883
PDGFD	-2.18295172553776	0.598422606720343	0.00061035063377061	0.805194805194805
NCALD	-2.1895657740634	0.463599424078333	3.88932151311061e-05	0.883116883116883
EBF4	-2.19191600839571	0.929191586111166	0.0372794801872297	0.857142857142857
BBS10	-2.19371291782377	0.53829499239368	0.000541007692259997	0.909090909090909
FBXO2	-2.19851908629937	0.783159133441569	0.00108270295916952	0.896103896103896
NLRC3	-2.21945394494991	0.447880553365843	3.87769237382299e-06	0.857142857142857
ANKEF1	-2.24773058993153	0.814678799755817	0.0144757661995749	0.876623376623377
IQCC	-2.26016588441105	0.795718886661281	0.0115352228805091	0.902597402597403
MS4A3	-2.26421868150895	0.420242446603634	2.81527652132171e-05	0.857142857142857
AMOT	-2.27566537337549	0.499153420944832	0.000202178382953376	0.857142857142857
LIPT2	-2.2907344733483	0.627837768234142	0.000745734799174617	0.844155844155844
SH2D1A	-2.30796937575668	0.471247498593717	2.54863462955172e-05	0.948051948051948
MYBL1	-2.3278748422938	0.503555194295937	7.19562123819044e-05	0.883116883116883
XCL2	-2.33168903861016	0.792549661809067	0.00837831091117969	0.805194805194805
CD2	-2.34101517538482	0.423679602317324	1.44611052990295e-05	0.922077922077922
IKZF3	-2.35040073677778	0.459692513905275	1.61521408147059e-05	0.948051948051948
ZCCHC18	-2.35183377706021	0.883369822725158	0.0127788621057052	0.876623376623377
S100B	-2.36114350990827	0.611618976262755	0.00430948412382636	0.844155844155844
RHEBL1	-2.38053700991371	0.622326613661802	0.000631089697699094	0.805194805194805
ASAH2B	-2.39711173598051	0.876708543180241	0.0181383006252613	0.831168831168831
CRISP3	-2.43319602949583	0.919197697747643	0.000616577454338349	0.883116883116883
SEMA3G	-2.44462969665007	0.906240768624446	0.0122563154855029	0.844155844155844
TTC16	-2.45915046391268	0.5863245160923	0.000534757210852762	0.909090909090909
AIRE	-2.46131090923096	0.796376897356616	6.01928249591558e-05	1
HOPX	-2.46251581960731	0.50043746224881	0.00011529823949406	0.857142857142857
LY6G5B	-2.46541143368002	0.88325524145307	0.0239344157554491	0.87012987012987
PPP2R2B	-2.46788875085644	0.564225389325227	0.00028723348897335	0.883116883116883
NCR1	-2.46892661710073	0.57648361727258	0.000377294159977758	0.857142857142857
SYTL2	-2.4776371386645	0.455261766075439	2.12030653655448e-07	0.948051948051948
CLC	-2.48966674294701	0.56285150623572	0.00201050415672196	0.844155844155844
BNC2	-2.49874038909354	0.653166985407535	9.37011204474912e-05	0.87012987012987
TAS2R13	-2.51154921552389	0.859876009156779	0.0273950715267606	0.915584415584416
KLRG1	-2.52021348855809	0.45664414152819	1.92805941649803e-05	0.922077922077922
ZNF66	-2.53593472777823	0.608390566067239	0.000416387971916647	0.857142857142857
SAMD3	-2.53856341053363	0.473651221268488	8.18264683447306e-06	0.909090909090909
ADAMTSL5	-2.56569086048743	0.946225288622368	0.0138412682466401	0.902597402597403
LAIR2	-2.57551981292582	0.776877120154294	0.00102881036527982	0.922077922077922
KLRC1	-2.61097423588671	0.710662980857273	0.000151193623744335	0.896103896103896
CLIC3	-2.63096474447925	0.447887278938017	4.02898727931777e-06	0.818181818181818
GVQW3	-2.64057898493849	0.575728535851571	0.000111776365376814	0.876623376623377
CLIC5	-2.67722243337748	0.790389009855699	0.000102264627534623	0.896103896103896
ATP1A3	-2.75366699558142	0.89979441096819	0.00144320868228866	0.915584415584416
IL2RB	-2.76127541242734	0.580423414401924	5.28524496079989e-05	0.935064935064935
ABHD1	-2.76344956770186	0.790782099138305	0.00569711430995541	0.831168831168831
PSMA2	-2.78991641581268	0.540911464021629	7.89075744257728e-06	0.824675324675325
PDZD4	-2.7962843158801	0.556804775614519	0.000102264627534623	0.909090909090909
PYHIN1	-2.8252911799734	0.46472261506606	4.23026618754541e-07	0.948051948051948
ARG1	-2.88052937729429	1.22429691257263	0.0475358651455579	0.831168831168831
GPLD1	-2.88562109596891	0.958614106036194	0.00767565160420628	0.844155844155844
S1PR5	-2.92925935581534	0.612818146926003	7.40459697185754e-05	0.857142857142857
MATK	-3.00277327990637	0.510459710995311	1.17121658215115e-06	0.896103896103896
ADGRG1	-3.06274511555677	0.637921822263785	0.000390056690710617	0.831168831168831
CEACAM8	-3.08900073007332	0.704709229516871	1.85772684331076e-05	0.909090909090909
OR4D1	-3.09538405690356	0.834714011025831	0.00103029370384271	0.896103896103896
B4GALNT3	-3.15375226179848	0.979841411230985	0.00787116856459536	0.928571428571429
SLC25A4	-3.16235586734368	0.693868282999831	0.000509013863204834	0.87012987012987
FASLG	-3.18092287441469	0.856901160013666	0.00167687578780921	0.863636363636364
PLAAT2	-3.18188861461452	0.814082828217083	0.00203005530554411	0.837662337662338
LGR6	-3.29876921987081	0.781362794564232	0.000339429446842466	0.805194805194805
TCN1	-3.33514594171654	0.593119270783538	9.51439403785879e-06	0.922077922077922
KLRD1	-3.34522601800309	0.583579344268169	2.82852957905289e-05	0.883116883116883
PCDH1	-3.44049899717328	0.858303458930598	0.000287490998915021	0.818181818181818
EOMES	-3.64675252398767	0.617819636282013	1.54338911516027e-05	0.935064935064935
RNF165	-3.7205161936674	0.648791835687348	3.48142046352682e-07	1
SH2D1B	-3.82998730349937	0.676707741498743	1.74681396368929e-05	0.948051948051948
DEFA4	-3.9310370203836	0.749506031383373	1.5767275205058e-05	0.909090909090909
NMUR1	-4.41424871283473	0.813331196100296	1.5442094607175e-05	0.805194805194805
CEACAM6	-5.23385611417965	1.01024182452175	3.82425710210938e-05	0.857142857142857
